# Supplementary material for: Extracellular NAD+ response to post-hepatectomy liver failure: bridging preclinical and clinical findings
Source: Commun Biol. 2024 Aug 14;7:991. doi: 10.1038/s42003-024-06661-0 (PMC11324947; doi:10.1038/s42003-024-06661-0)
Supplement: Supplementary file 3 — Supplementary Data 2 [file 42003_2024_6661_MOESM3_ESM.xlsx]

## Sheet: Patient Cohort
Patient ID	Sex	Age on the day of Surgery	Type of Resection	Operative Time	Grade of Fibrosis	NAMPT (Group)	NMNAT3 (Group)	Liver Insufficiency	[NAD] T1 Pre-OP	[NAD] T2 POD1	[NAD] T3 POD2	[NAD] T4 POD5	Fold Change [NAD] T1	Fold Change [NAD] T2	Fold Change [NAD] T3	Fold Change [NAD] T4	AST	AST	AST	AST	ALT	ALT	ALT	ALT	Bilirubin	Bilirubin	Bilirubin	Bilirubin	Bilirubin	Bilirubin	Bilirubin	Bilirubin	Bilirubin	Bilirubin	INR	INR	INR	INR	INR	INR	INR	INR	INR	INR
	0 = female 1 = male		0 = No resection 1 = Minor resection 2 = Major resection	min	0 = No fibrosis 1 = Mild fibrosis 2 = Moderate fibrosis 3 = Severe fibrosis 4 = Cirrhosis			0 = No liver insufficiency 1 = Liver insufficiency (PHLF)	T1 NAD Concentration (µM)	T2 NAD Concentration (µM)	T3 NAD Concentration (µM)	T4 NAD Concentration (µM)	T_/T1	T_/T1	T_/T1	T_/T1	Präoperativ	POD1	POD2	Peak	Präoperativ	POD1	POD2	Peak	Pre-Op	PostOp	POD 1	POD2	POD 3	POD 4	POD 5	POD 6	POD 7	Peak	Pre-Op	PosOp	POD 1	POD2	POD 3	POD 4	POD 5	POD 6	POD 7	Peak
1	1	71	1	121	3	2	2	0	0.152992	0.190307	0.136031	0.251776	1	1.2439	0.8891	1.6457	36	193	157	193	19	75	95	95	0.41	1.11	0.64		0.46	0.55			0.44	1.11	1.53	1.04	1.1		1.11	1.09			1.01	1.01
2	1	61	1	243	2	1	1	0	0.232748	0.322721	0.193327	0.191621	1	1.3866	0.8306	0.8233	52	373	195	642	51	356	271	428	0.15	0.46	0.41	0.37	0.31		0.23	0.27		0.46	0.8	1.03	1.05	1.05	1		0.95	0.93	1.04	0.93
3	1	66	2	318	1	0	0	0	0.218561	0.289391	0.218854		1	1.3241	1.0013		24	601		601	17	335		335	0.64	1.18	1.61		0.97	0.71				1.61	1.03	1.01	1.45		1.33	1.19				1.01
4	1	68	1	285	1	0	0	0	0.149093		0.216837	0.12247	1		1.4544	0.8214	30	453	299	453	34	657	691	691	0.91	1.97	1.87	1.11	0.79	0.62		0.4	0.54	1.97	0.89	1.19	1.17	1.08	1.02	0.96		0.99		0.96
5	1	78	1	201	4			0	0.202256	0.224092	0.176979	0.184628	1	1.108	0.875	0.9128	48	113	91	117	49	93	88	93	1.13	2.46	1.95	1.25	0.78				0.76	2.46	1.2	1.29	1.53	1.52	1.39				1.22	1.22
6	1	71	0	47	3			0	0.205601				1					66	46	31	83	86	48	86	0.39		0.4							0.4	1		1.02							1.02
7	1	76	0		4			0									14				19
8	1	57	1	157	2	2	2	0	0.180326	0.164362	0.16998		1	0.9115	0.9426		21	185	88	185	18	153	159	178	1.05	1.46	1.18	0.73						1.46	1.01	1.16	1.15	1.1						1.1
9	1	36	2	290	1	0	0	1	0.247482		0.180267	0.172895	1		0.7284	0.6986	44	586	341	586	54	625	551	625	0.61	0.89	1.76	2.25	3.66	3.31	3.8	3.48	1.93	3.8	0.95	1.18	1.45	1.48	1.54	1.62	1.57	1.39	1.38	1.18
10	1	82	2	318	1	0	1	0	0.245623	0.226704	0.210721	0.171717	1	0.923	0.8579	0.6991	27	673	381	673	28	639	567	639	0.4	0.94	0.63	0.71	0.83					0.94	1.06	1.12	1.25	1.19	1.14					1.12
11	1	67	2	367	1	0	0	1		0.267923	0.213164	0.204283					24	340	269	340		309	286	309	0.34	1.65	3.92	2.27	1.8	1.96	2.22	2.71	2.43	3.92	1.11	1.15	1.54	1.95	1.7	1.6	1.53	1.4	1.29	1.15
12	1	74	0	48	1			0	0.246037				1				36	45		45	49				0.56										1.21
13	0	60	1	110	4	2	2	0	0.2492	0.197744	0.190096	0.268913	1	0.7935	0.7628	1.0791	110	151	283	283	125	117	208	208	0.74	1.55	0.93	0.65			0.91	0.9		1.55	1.11	1.11	1.18	1.24			1.1	1.08		1.08
14	1	72	2	299	1	0	2	0	0.18807	0.163235	0.181489	0.201031	1	0.8679	0.965	1.0689	22	193	50	193	19	133	143	143	0.41	0.84	0.73	0.37	0.27		0.34	0.23	0.17	0.84	0.87	1.07	1.05	1.21	1.06		1.02	0.98	1	0.98
15	1	34	1	304	0	0	2	0	0.220902	0.161756	0.154421	0.178724	1	0.7322	0.699	0.8091	24	234	184	238	25	308	265	308	0.42	0.82	0.81	0.78	0.42			0.23		0.82	0.96	1.18	1.17	1.03	0.95			0.95		0.95
16	1	71	1	225	3	2	2	0	0.293438	0.204704	0.17514	0.142576	1	0.6976	0.5969	0.4859	29	198	188	198	20	142	159	159	0.23	0.32	0.41	0.25	0.26	0.4	0.75	0.35	0.37	0.75	0.99	1.13	1.19	1.29		1.22	1.32	1.48	1.38	1.13
17	1	57	2	461	3	0	0	0	0.288085	0.322054	0.199051	0.258008	1	1.1179	0.6909	0.8956	31	229	169	231	32	135	123	135	0.29	4.06	3.57	1.03	0.88	0.78			0.54	4.06	1.03	1.19	1.56	1.46	1.25	1.26			1.11	1.11
18	0	74	0	28	4			0	0.26694	0.25186	0.244859		1	0.9435	0.9173		91	104		104	40	35		40	0.52		0.72							0.72	1.07		1.19							1.19
19	1	77	2	436	1	0	0	0	0.277909	0.233387	0.219039	0.18534	1	0.8398	0.7882	0.6669	36	562	196	637	28	423	299	423	0.35	1.8	1.45		0.8	0.78				1.8	0.97	1.15	1.36		1.23	1.18				1.15
20	1	49	2	534	1	0	0	0	0.239391	0.246359	0.228007	0.208586	1	1.0291	0.9524	0.8713	62	1304	619	1481	91	1011	774	1165	0.31	2.4	2.06	1.15	0.93	0.94	0.99	0.84	0.78	2.4	1.01	1.12	1.27	1.46		1.17	1.06	1.06	0.99	0.99
21	1	61	2	375	1	0	0	0	0.239996	0.221067	0.181352	0.238722	1	0.9211	0.7556	0.9947	36	353	288	353	34	233	305	305	0.42	2.62	1.81	0.75	0.59			0.51	0.41	2.62	1.03	1.14	1.28	1.6	1.37			1.18	1.19	1.14
22	0	68	1	143	4	2	2	0	0.172993	0.251287	0.251754		1	1.4526	1.4553		35	100	99	100	19	42	51	56	0.79	1.42	0.89	0.62	0.99	0.98				1.42	1.14	1.11	1.24	1.26	1.11	1.09				1.09
23	0	40	1	212	2	0	0	0	0.307007	0.251633	0.21414	0.222337	1	0.8196	0.6975	0.7242	30	357	180	405	36	435	310	435	0.3	1.12	0.7	0.24	0.28					1.12	0.97	1.09	1.2	1.12	0.99					0.99
24	0	60	0	101	4			0	0.297628	0.261182	0.255747	0.242587	1	0.8775	0.8593	0.8151	68	120	111	291	32	101	79	319	0.46		0.52	0.64			0.58			0.64	0.93		1.04	1.03			1.02			1.02
25	0	49	0	62	1			0	0.291069		0.266614		1		0.916		32	49		49	26	28		28	0.29		0.36							0.36	0.95		1.05							1.05
26	1	63	2	409	1	0	0	0	0.243289	0.261931	0.221994	0.243302	1	1.0766	0.9125	1.0001	57	340	202	340	85	263	244	266	1.01	4.43	7.36	1.79	1.53			1.04	1.14	7.36	0.95	1.03	1.33	1.48	1.33			1.33		1.03
27	0	64	2	320	1	0	0	1	0.280086	0.243051	0.201475	0.210795	1	0.8678	0.7193	0.7526	54	685	493	956	37	456	406	482	0	1.57	1.58	1.04	0.96		1.31	1.8	2.11	2.11	0.93	1.07	1.31	1.32	1.15		1.38	1.42	1.48	1.07
28	1	66	0		4			0	0.307161				1				109				30
29	0	58	0		2			0	0.225924				1				31				61
30	0	64	2	314	1	1	1	0	0.204894	0.21327	0.184515	0.242188	1	1.0409	0.9005	1.182	28	498	188	498	17	414	315	414	0.27		0.45	0.23	0.26	0.22	0.17		0.19	0.45	0.98		1.04	1.37	1.13	1.02			0.95	0.95
31	0	33	2	647	1	0	0	0	0.276538	0.20394	0.224242	0.181095	1	0.7375	0.8109	0.6549	28	700	322	799	17	405	327	418	0.23	4.23	2.24	0.67	1.07	1.64	1.68	1.95	2.16	4.23	0.97	1.09	1.13	1.24	1.3	1.18	1.15	1.16		1.09
32	0	79	0	218	1			0	0.269117	0.223687	0.204397	0.233671	1	0.8312	0.7595	0.8683	24	25	23	29	16	18	13	20	1.02	1.46	0.8	0.74			0.36		0.29	1.46	1	1.06	1.17	1.05			1.04		0.93	0.93
33	1	70	0	24	3			0	0.283973	0.272995			1	0.9613			44	32		44	32	25		32	0.27		0.47							0.47	1.01		1.1							1.1
34	0	59	2	480	1	0	0	1	0.262849	0.209231	0.19455	0.2171	1	0.796	0.7402	0.8259	192	432	239	432	40	382	317	434	1.02	2.02	1.13	1.12	1.64	1.47	1.61	1.62	1.44	2.02	1.02	1.37	1.42	1.25	1.3	1.22	1.25	1.26	1.23	1.22
35	1	72	2	770	1	0	0	1	0.273755	0.270711	0.196222	0.301693	1	0.9889	0.7168	1.1021	33	568	629	656	14	236	299	312	0.19	4.92	6.26	3.28	3.42	5.97	7.61	8.97	8.65	8.97	1.01	1.1	1.3	1.57	1.44	1.76	1.99	1.8	1.75	1.1
36	1	69	0		1			0	0.310027				1				46				36
37	1	44	0		0			0	0.35425				1				32				34
38	1	73	0	53	1			0	0.309923	0.263597	0.269374		1	0.8505	0.8692		27				27				0.36										0.94
39	1	60	1	202	3	0	2	0	0.317931	0.305719	0.233792	0.275048	1	0.9616	0.7354	0.8651	40	247	233	247	29	259	321	321	0.53	1.25	0.82	0.83						1.25	0.99	1.11	1.18	1.09						1.09
40	0	76	2	485	2			0	0.300206	0.322631	0.274722	0.278522	1	1.0747	0.9151	0.9278	48	372	228	372	72	252	212	252	0.45	3.39	3.7	4.69	5.23	2.59	1.73	1.37		5.23	0.98	0.96	1.11	1.27	1.22	1.09	1.06	0.99		0.96
41	0	86	1	57	3	2	2	0	0.322116	0.284978	0.307549	0.255156	1	0.8847	0.9548	0.7921	27		83	83	16		63	63	0.45	0.59		0.4			0.37			0.59	0.96	1.09		1.14			0.95			0.95
42	1	70	1	126	1	2	2	0	0.281136	0.282274	0.262778	0.268462	1	1.004	0.9347	0.9549	73	178	39	406	119	251	107	299	0.66	1	1.26		0.36		0.33			1.26	1.06	1.25	1.33		1.12		1.05			1.05
43	1	73	2	265	1	0	0	1	0.212477	0.172342	0.130218	0.167717	1	0.8111	0.6129	0.7893	52	792	679	906	70	774	692	828	0.56	1.9	1.36	0.88	1.18	1.34		1.34		1.9	1.09	1.39	1.56	1.84	1.54	1.41		1.34		1.34
44	1	72	2	354	1	0	0	0	0.1744	0.13661	0.131083	0.138614	1	0.7833	0.7516	0.7948	27	380	215	550	40	382	317	427	0.44	1.7	2.05	2.65	2.74		2.48	2.74		2.74	0.94	1.08	1.42	1.35	1.18		1.05	1.06		1.05
45	1	26	2	420	0	2	2	0	0.163872		0.141322	0.1409	1		0.8624	0.8598	43	220	109	358	42	228	190	244	0.91	2.29	1.93	1	0.66		0.41			2.29	1.11	1.17	1.42	1.37	1.34		1.28	1.23		1.17
46	1	54	2	343	1	0	0	0	0.221504	0.20378	0.16524	0.187259	1	0.92	0.746	0.8454	41	543	283	621	44	586	465	586	0.73	1.89	0.91	0.56	0.66	0.63	0.53		0.73	1.89	1.03	1.05	1.34	1.32	1.22	1.12	1.02		1.08	1.02
47	1	65	2	135	2			0	0.202312	0.185216	0.175344	0.168545	1	0.9155	0.8667	0.8331	30	112	66	112	31	111	94	111	0.5	0.58	0.38	0.18	0.24		0.29		0.27	0.58	0.97	1.08	1.19	1.08	1.04		0.98		0.94	0.94
48	1	71	2	551	0	0	0	0	0.194031	0.15485	0.16281	0.15922	1	0.7981	0.8391	0.8206	22	357	286	428	22	333	168	438	0.24	1.49	0.89	0.58	0.56	0.51	0.4	0.43		1.49	0.88	1.04	1.21	1.26	1.07	1.07	1.1	1.03		1.03
49	1	61	1	164	1	0	1	0	0.212882	0.181379	0.205484		1	0.852	0.9652		67	338	242	412	44	233	256	256	0.48		1.05	0.78	0.54	0.49			0.36	1.05	0.97	1.08	1.16	1.11	1.12	1.02			1.02	1.02
50	0	45	2	172	1	2	2	0	0.171463	0.195315	0.146248	0.156521	1	1.1391	0.8529	0.9129	22	120	65	120	19	78	62	78	0.23		0.32	<0,15			0.18	0.16		0.32	1.21		1.52	1.58			1.1	1.09		1.09
51	1	68	2	271	2	0	0	0	0.219925	0.193521	0.182675	0.165945	1	0.8799	0.8306	0.7546	29	268	176	268	20	226	236	226	0.37	0.81	0.66	0.68	0.6	0.5	0.39	0.44	0.41	0.81	0.94	1.05	1.14	1.13	1.13	1.07	1.03	1.05	1.06	1.03
52	0	53	1	145	1	1	1	0	0.243407	0.171598	0.162973	0.189902	1	0.705	0.6695	0.7802	24	71	40	71	16	84	61	84	0.23		0.23			0.21				0.23	0.91		1.07							1.07
53	0	73	1	193	4	2	2	0	0.183354	0.16527	0.15142		1	0.9014	0.8258		33	174	159	174	28	137	171	171	0.77		0.48	0.37		0.66				0.66	1.19	1.41	1.48	1.32		1.13				1.13
54	0	78	2	528	1	2	1	1	0.231856	0.189444	0.208832	0.181693	1	0.8171	0.9007	0.7836	32	903	659	903	43	616	612	616	0.3	3.2	2.44	1.07		1.09	1.26	1.85	1.77	3.2	0.95		1.23	1.28	1.18	1.13	1.16	1.27	1.25	1.13
55	1	49	1	128	2	0	1	0	0.230097	0.170806	0.184843	0.215699	1	0.7423	0.8033	0.9374	22	67	117	117	8	39	85	85	0.68	1.76	2.34	6.79	5.81	5.42	4.97	3.45	3	6.79	1.09	1.13	1.43	1.66		1.31	1.17	1.08	1.06	1.06
56	1	66	1	385	3	0	1	0									38	581	504	581	37	575	531	575	0.85	3.01		1.07		0.73	0.58	0.72	0.57	3.01	1.2	1.23	1.38	1.29		1.23	1.19	1.18	1.23	1.18
57	0	60	2	281	1	0	0	0	0.270459	0.243706	0.219795		1	0.9011	0.8127		36	282	114	282	26	337	273	337	0.26	0.95	1.22	1.39	1.13	0.61		0.73		1.39	0.96	1.04	1.38	1.38	1.12	1.02		0.96		0.96
58	0	36	1	299	1			0	0.307457	0.284338	0.254884	0.225337	1	0.9248	0.829	0.7329	27	596	510	596	31	724	690	724	<0,15	0.95	0.53	0.39	0.5	0.4	0.29		0.17	0.95	<0,8	0.99	1.16	1.15	1.06	1.04	1.04		0.96	0.96
59	1	73	1	155	4	0	0	0	0.326807		0.22618	0.297703	1		0.6921	0.9109	36	155	105	161	31	153	143	153	0.82	0.92	0.74	0.79			0.77			0.92	1.1	1.19	1.29	1.19			1.07			1.07
60	0	49	2	382	2	0	1	0	0.266326	0.228387		0.203696	1	0.8575		0.7648	46	352	201	494	45	292	241	341	<0,15	0.94	0.24	0.22	0.16		0.15	0.15	0.15	0.94	<0,8	1.04	1.13	1.05	0.97		0.89	0.92	0.99	0.89
61	0	67	2	667	4	0	1	1	0.151151	0.273182		0.444414	1	1.8073		2.9402	45	174	337	764	19	48	85	313	0.41	4.86	7.41	4.07	3.48	4.8	4.52	5.03	3.72	7.41	1.29	1.45	1.48	1.25	1.39	1.5	1.46	1.71	1.29	1.25
62	1	57	2	360	4	0	0	0	0.23788		0.196659	0.413646	1		0.8267	1.7389	47	699	480	734	50	414	474	541	0.67	2.78	2.89	1.07	1.13		1.19			2.89	0.98	1.28	1.43	1.15	1.18		1.15			1.15
63	0	58	1	181	1	0	0	0	0.246918	0.236278	0.213768	0.218541	1	0.9569	0.8657	0.8851	27	194	100	194	13	169	114	169	0.3		0.43		0.44		0.26			0.44	0.94		1.18	1.07	1		0.99			0.99
64	1	63	2	570	4	0	0	0									35	673	417	673	25	403	412	412	0.77	2.03	1.25	1.23	1.1	1.09	1.13	0.75	0.58	2.03	1.04	1.16	1.38	1.42	1.27	1.18	1.29	1.3	1.24	1.16
65	0	59	2	405	0			0	0.190275	0.24132	0.215172	0.183905	1	1.2683	1.1309	0.9665	25	672	559	672	19	713	646	713	0.3	1.07	0.84	0.74	0.5	0.42	0.52	0.45	0.42	1.07	0.94	1.48	1.91	1.63	1.51	1.26	1.19	1.15	1.09	1.09
66	1	56	2	406	0	0	0	0	0.196904	0.148611	0.151789	0.155571	1	0.7547	0.7709	0.7901	65	370	192	520	80	339	287	341	0.36	1.38	0.5	0.47	0.67	0.75		0.38	0.51	1.38	1.05	1.6	1.66	1.73	1.34	1.22	1.24	1.22	1.17	1.17
67	1	82	2	484	3	0	0	0		0.219844	0.219964	0.211119					112	352	237	352	12	318	293	390	3.06	3.14	1.86		1.59	1.72	1.48	1.38		3.14	0.92	1.05	1.17	1.23	1.2	1.11	1.05	1.07		1.05
68	1	65	2	216	4	0	0	1	0.246008	0.271351	0.280789	0.198005	1	1.103	1.1414	0.8049	94	1290	715	1433	54	418	345	424	12.44	10.5	11.52	7.27	6.83		6.32	7.25	7.25	11.52	1.61	1.36	1.68	1.61	1.58	1.65		1.47	1.58	1.36
69	0	66	1	230	2	0	2	0	0.266479	0.227256	0.182662		1	0.8528	0.6855		27	335	198	343	28	261	234	261		0.71	0.45	0.41	0.31	0.31				0.71	1.03	1.35	1.28	1.32	1.12	1.02				1.02
70	1	72	1	225	1			0			0.321066						29	159	96	159	28	171	112	171	0.73	1.3	0.75		1.03		1.09	0.74	0.74	1.3	2.1	1.39	1.33	1.33	1.08		1.11		1.15	1.08
71	0	66	2	459	1			0		0.183223	0.149276	0.14124					30	300	161	316	28	307	296	307		1.39	2.75	2.16	1.45				1.1	2.75	1.04	1.18	1.53	2.07	1.51				1.12	1.12
72	1	51	2	515	1	1	1	0	0.317231	0.259925	0.219896	0.202566	1	0.8194	0.6932	0.6385	29	531	361	717	30	761	769	787	0.58		0.8	0.66		0.51	0.67		0.68	0.8	1.02	1.21	1.34	1.27		1.05	1.11		1.07	1.05
73	0	50	2	288	0	1	1	0	0.338628	0.289196	0.326591	0.273195	1	0.854	0.9645	0.8068	44	697	321	697	59	505	391	505	0.45	1.24		0.58	0.32	0.36	0.25		0.21	1.24	0.89	0.98	1.1		0.96		0.99		1.02	0.96
74	1	71	1	215	3	0	1	0	0.237419	0.19208	0.173849	0.271477	1	0.809	0.7322	1.1434	56	231	205	274	61	175	205	205
75	1	67	1	390	1	0	1	0	0.340634	0.23368	0.210583	0.233338	1	0.686	0.6182	0.685	40	727	459	986	65	755	674	865	0.68	1.01	0.56	0.5	0.54			0.5		1.01	1.01	1.23	1.42	1.31	1.24			1.06		1.06
76	1	68	0	326	4			0	0.2636	0.155534	0.25258		1	0.59	0.9582		51	372	375	375	57	229	339	339	0.98	2.31	1.2	1.15						2.31	1.41	1.36	1.61	1.66						1.36
77	0	64	1	323	1			0	0.287806	0.200594	0.201565	0.227691	1	0.697	0.7004	0.7911	21	142	83	184	11	82	82	82	0.29	0.76				0.34	0.26			0.76	1.04	1.2	1.1	1.17		0.98	0.97			0.97
78	0	47	2	504	0	1	2	0		0.198507	0.182611	0.197002					34	765	264	765	58	789	530	789	0.28	0.74	0.5	0.3	0.29	0.62	0.3	0.29	0.41	0.74	0.98	1.45	1.45	1.52	1.47	1.28	1.21	1.16	1.2	1.16
79	0	80	2	295	2	0	2	0	0.341541	0.219446	0.266709	0.275627	1	0.6425	0.7809	0.807	34	346	205	564	12	318	293	357	<0,15	0.31	0.35	0.33	0.42		0.61	0.38		0.61	1.05	1.08	1.29	1.52	1.36			1.56		1.08
80	1	52	2	260	1			0	0.280623	0.238034	0.207846	0.240909	1	0.8482	0.7407	0.8585	28	120	91	120	12	74	73	74	0.2	0.6		0.19	0.24		0.16		0.27	0.6	1.03	1.18	1.39	1.3	1.27		1.09		1	1
81	0	77	2	287	2	1	2	0	0.297541	0.225463	0.179188	0.205999	1	0.7578	0.6022	0.6923	42	1415	1079	1512	28	719	762	861	0.25	1.48	0.3	0.71	0.64		0.95	0.76	0.64	1.48	1.07	1.53	1.73	1.81	1.8	1.61	1.61	1.47	1.44	1.44
82	1	67	2	297	1	0	0	0	0.359022	0.271823		0.280765	1	0.7571		0.782	25	413	266	420	31	384	421	433	0.22	1.19	0.88	0.69			0.67			1.19	1.04	1.1	1.36	1.57			1.09			1.09
83	0	69	2	459	1	0	0	1	0.390711	0.276462	0.244229		1	0.7076	0.6251		69	443	259	642	92	374	311	424	0.55	4.19	4.41	1.27	4.1	3.32	4.21	4.55	4.23	4.55	1.09	1.17	1.89	1.69	2	1.74	1.59		1.5	1.17
84	1	59	2	265	1	1	1	0	0.349031	0.317864	0.33612	0.367106	1	0.9107	0.963	1.0518	47	701	348	1085	59	714	578	714	0.53	0.79	0.81	0.58	0.53	0.47	0.38			0.81	0.96	1.09	1.07	0.99	0.97	0.95	0.98			0.95
85	1	74	0	180	1			0				0.0756779					38	132	75	222	52	158	123	211	2.91	2.46	2.01	2.12	1.86	2	1.84			2.46	0.98	1.02	1.08	1.09	1.05	1.02	1.1			1.02
86	0	50	2	397	1	0	0	0	0.189735	0.158777	0.162019	0.170953	1	0.8368	0.8539	0.901	48	449	256	449	72	646	565	646	0.23		0.52	0.38	0.49	0.63		0.71	0.54	0.71	0.92		1.28	1.2	1.12	1.1			1.14	1.1
87	1	60	2	318	1	2	2	0	0.168732	0.148512	0.127899	0.142059	1	0.8802	0.758	0.8419	30	390	578	578	30	502	804	804	0.46	0.65	0.61	0.79	0.99		0.47	0.71		0.99	0.96	1.08	1.3	1.27	1.15					1.08
88	0	54	1	95	0	1	1	0	0.15975	0.150459	0.149727	0.147555	1	0.9418	0.9373	0.9237	70	253	101	253	26	180	108	180	0.46		1.14		0.4		0.45			1.14	1.04		1.21		1.01		1.01			1.01
89	0	76	1	67	2	2	1	0	0.161532	0.154716	0.140206		1	0.9578	0.868		23	57	45	57	20	45	43	45	0.53	0.47	0.6	0.56						0.6	1.07	1.11	1.15							1.11
90	1	59	1	136	4	2	0	0	0.199611	0.189777	0.185537	0.221748	1	0.9507	0.9295	1.1109	35	120	73	120	43	122	108	122	0.28	1.03	0.6	0.38		0.59				1.03	1.14	1.18	1.34	1.37		1.11				1.11
91	1	63	1	138	4	1	2	0	0.216297	0.367981	0.170886	0.192047	1	1.7013	0.7901	0.8879	73	174	143	174	88	145	147	147	0.46		0.54	0.59	0.59		0.61			0.61	1	1.11	1.13	1.13			1.04			1.04
92	1	32	2	239	0	1	1	0	0.228986	0.192298	0.170598	0.206047	1	0.8398	0.745	0.8998	37	357	241	435	34	329	270	408	0.52	1.11	0.96	0.53	0.61	0.57			0.26	1.11	1.03	1.25	1.36	1.48	1.34	1.2			1.03	1.03
93	1	62	2	525	1	2	2	0	0.178461	0.203986	0.164466	0.116936	1	1.143	0.9216	0.6552	46	442	255	585	135	298	208	363	1.05	2.44	1.82	0.94	0.75	0.77	0.55	0.56	0.56	2.44	1.11	1.19	1.24	1.45	1.3	1.19	1.13	1.13	1.09	1.09
94	1	80	2	315	1	0	0	0	0.170261	0.146535	0.159894	0.194309	1	0.8606	0.9391	1.1412	39	301	191	301	40	248	198	248	0.52	1.85	1.43	1.3	0.94	0.94			0.77	1.85	1.13	1.18	1.54	1.34	1.36	1.26			1.1	1.1
95	1	66	1	160	3	2	1	0	0.173193	0.198282	0.153916		1	1.1449	0.8887		27	98	50	98	29	104	75	104	0.39		1.07		0.81				1.04	1.07

## Sheet: Mouse Model
Versuch 16.03.2017 - 24h
	Mouse ID	Weight		Relative Weight
		Pre-Op	POD1	Pre-Op	POD1														LW to BW in %	WW to DW
Control	T1-1-C	28.1	26	1	0.925267														0.0219	3.0921
	T2-1-C	24.2	22.6	1	0.933884														0.0204	2.7857
	T3-1-C	25.7	23.2	1	0.902724														0.0272	2.4883
	T4-1-C	24.4	22.1	1	0.905738														0.0276	2.8814
	T5-1-C	25.9	22	1	0.849421														0.025	2.7119
	T6-1-C	26.8	24.6	1	0.91791														0.0256	2.657
	T7-1-C	26.4	23.6	1	0.893939														0.0229	2.6857
NAD	T1-1-N	29.1	26.4	1	0.907216														0.0242	2.8426
	T2-1-N	26.6	23.7	1	0.890977														0.0295	3.0928
	T3-1-N	24	22.3	1	0.929167														0.0224	2.0408
	T4-1-N	25	23.4	1	0.936														0.0252	2.9936
	T5-1-N	24.7	22.6	1	0.91498														0.023	2.8369
	T6-1-N	24.9	22.3	1	0.895582														0.0229	2.622
	T7-1-N	25	22.1	1	0.884														0.0226	2.622
	T8-1-N	29.1	27.2	1	0.934708														0.0246	2.7638
Sham	T1-1-S	31	29.1	1	0.93871
	T2-1-S	25.7	24.9	1	0.968872
# of Survivor at monitoring day
NAD		8	8
Control		8	7	1 mouse found dead on the day of finalisation
SHAM		2	2
Versuch 12.03.2017 - Tag 2
	Mouse ID	Weight			Relative Weight																	Albumin (g/ll)
		Pre-Op	POD1	POD2	Pre-Op	POD1	POD2												LW to BW in %	WW to DW
Control	T1-2-C	21	18.5	19.4	1	0.880952	0.92381												0.0268	3.1496		not enough Material
	T2-2-C	25.6	22.5	21.5	1	0.878906	0.839844												0.0284	2.994		31.2
	T3-2-C	24.5	21.2	23	1	0.865306	0.938776												0.0291	3.2571		32.3
	T4-2-C	26.8	22.5	23.8	1	0.839552	0.88806												0.0286	3.2759		28.4
	T5-2-C	25.5	22.2	21.1	1	0.870588	0.827451												0.0284	2.8488		32.6
	T6-2-C	24.8	24.1	24	1	0.971774	0.967742												0.0242	3.0968		31
	T7-2-C	27.1	25.1	23.2	1	0.926199	0.856089												0.025	3.2877		28
	T8-2-C	27.9	24.1	23.7	1	0.863799	0.849462												0.0249	3.2051		28.8
NAD	T1-2-N	26.8	23.1	23.6	1	0.86194	0.880597												0.0373	3.6058		25.5
	T2-2-N	28.9	25.3	25.3	1	0.875433	0.875433												0.0312	3.545		24.8
	T3-2-N	28.2	25.1	27.2	1	0.890071	0.964539												0.039	3.4173		24.6
	T4-2-N	27.1	23.8	23.6	1	0.878229	0.870849												0.0339	3.43		27.9
	T5-2-N	27	24.7	25.3	1	0.914815	0.937037												0.0395	3.6145		25.7
Sham	T1-2-S	25.2	22.9	24.5	1	0.90873	0.972222															31.5
	T2-2-S	25.5	23.1	25.5	1	0.905882	1															32.9
# of Survivor at monitoring day
NAD		8	5	5	1 mouse died during surgery, 2 excluded: protocol was not followed
Control		8	8	8
SHAM		2	2	2
Versuch 07.02.2018 - Tag 3
	Mouse ID	Weight				Relative Weight																Blood Glucose (mg/dl)
		Pre-Op	POD1	POD2	POD3	Pre-Op	POD1	POD2	POD3										LW to BW in %	WW to DW		During Surgery	POD5
Control	T1-3-C	25.1	21.7	21.7	21.6	1	0.864542	0.864542	0.860558										0.0356	3.43		300	203.5
	T2-3-C	27.1	23.4	20.8	19.4	1	0.767528	0.767528	0.715867										0.0289	2.66		267.5	97
	T3-3-C	26.1	22.3	21.4	22.4	1	0.819923	0.819923	0.858238										0.0263	3.15		323	149.5
	T4-3-C	27.3	24	23.9	24.1	1	0.875458	0.875458	0.882784										0.0398	3.33		285	155
	T5-3-C	29.3	24.3	23.2	24.9	1	0.791809	0.791809	0.849829										0.0309	3.53		377.5	133.5
	T6-3-C	29.2	25.1	23.9	24.5	1	0.818493	0.818493	0.839041										0.0318	2.99		363.5	175.5
	T7-3-C	25.2	21.4	20.4	19.6	1	0.809524	0.809524	0.777778										0.0352	2.84		306.5	42.5
	T8-3-C	26.3	23.2	22.4	22.3	1	0.851711	0.851711	0.847909										0.0323	3.43		416.5	322.5
																			0.0326	3.17
NAD	T1-3-N	31.8	27	23.5	23.2	1	0.738994	0.738994	0.72956										0.0207	3.31		250.5	214
	T2-3-N	27.1	23.8	23.3	23.3	1	0.859779	0.859779	0.859779										0.0275	3.23		338	263
	T3-3-N	28.1	24.9	25.2	25.4	1	0.896797	0.896797	0.903915										0.0346	3.32		417	189
	T4-3-N	25.9	22.6	21.2	21.5	1	0.818533	0.818533	0.830116										0.0228	3.68		259	192.5
	T5-3-N	26.5	23.4	22.3	23.1	1	0.841509	0.841509	0.871698										0.0294	3.14		363.5	191
	T6-3-N	29	25.7	25.2	26	1	0.868966	0.868966	0.896552										0.0315	3.29		365	231.5
	T7-3-N	27.8	24.3	23.4	24	1	0.841727	0.841727	0.863309										0.0267	3.23		340	205.5
	T8-3-N	28.6	24.6	23.1	23.9	1	0.807692	0.807692	0.835664										0.0285	3.26		336	313
Sham	T1-3-S	23.8	21.5	20.8	21.8	1		0.87395	0.915966
	T2-3-S	29.5	27.9	28.9	29.5	1		0.979661	1														229
																							424.5
# of Survivor at monitoring day
NAD		8	8	8	8
Control		8	8	8	6	2 mice found dead on the day of finalisation
SHAM		2	2	2	2
Versuch 14.12.2017 - Tag 5
	Mouse ID	Weight						Relative Weight														POD5
		Pre-Op	POD1	POD2	POD3	POD4	POD5	Pre-Op	POD1	POD2	POD3	POD4	POD5						LW to BW in %	WW to DW		[eNAD+] (µM)
Control	T1-5-C	26.2	22.3	20.4	21.4	21.2	23	1	0.851145	0.778626	0.816794	0.80916	0.877863						0.0791	5.83		0.42
	T2-5-C	26.5	24	24.8	25.2	23.2	22.4	1	0.90566	0.935849	0.950943	0.875472	0.845283						0.0647	5.19		0.41
	T5-5-C	25.5	22.5	21.3	20.3	ex	ex	1	0.882353	0.835294	0.796078
	T4-5-C	25.7	21.9	21.8	22.5	23.7	23.9	1	0.85214	0.848249	0.875486	0.922179	0.929961						0.0678	4.75		0.397
	T5-5-C	25.4	22.6	23.2	24.3	25	25.3	1	0.889764	0.913386	0.956693	0.984252	0.996063						0.0743	4.6		0.385
	T6-5-C	26.6	23.5	22.7	26.2	25.4	24.5	1	0.883459	0.853383	0.984962	0.954887	0.921053						0.0645	4.95		0.451
	T7-5-C	27.4	24.3	22	21.6	ex	ex	1	0.886861	0.80292	0.788321
	T8-5-C	26.2	23.4	23.6	24.5	25	25.9	1	0.89313	0.900763	0.935115	0.954198	0.98855						0.0726	4.35
NAD	T1-5-N	27.3	24.6	26.2	25.2	25.7	27	1	0.901099	0.959707	0.923077	0.941392	0.989011						0.0663	4.63		0.515
	T2-5-N	25.8	22.6	24	20.5	20	19.5	1	0.875969	0.930233	0.794574	0.775194	0.755814
	T5-5-N	25.9	22.9	24.5	21.9	23.6	24.3	1	0.88417	0.945946	0.84556	0.911197	0.938224						0.0609	4.98		0.58
	T4-5-N	24.9	22	23.8	22.4	23	23.6	1	0.883534	0.955823	0.899598	0.923695	0.947791						0.072	5.33		0.551
	T5-5-N	24.2	23.1	22.7	22.5	23	23.1	1	0.954545	0.938017	0.929752	0.950413	0.954545						0.071	5.62		0.422
	T6-5-N	26.1	23.2	22.2	22.1	23.3	23.1	1	0.888889	0.850575	0.846743	0.89272	0.885057						0.0597	5.87		0.6
	T7-5-N	25.9	23.8	22.8	23.1	23.7	24.2	1	0.918919	0.880309	0.891892	0.915058	0.934363						0.0702	4.64		0.425
	T8-5-N	26.2	23.6	22.1	21.7	22	21.6	1	0.900763	0.843511	0.828244	0.839695	0.824427						0.0574	6.09		0.479
Sham	T1-5-S	24.5	22.5	20.8	22.5	23.1	24	1	0.918367	0.84898	0.918367	0.942857	0.979592									0.536
	T2-5-S	27.5	24.6	23.4	22.7	23.3	23.8	1	0.894545	0.850909	0.825455	0.847273	0.865455									0.592
# of Survivor at monitoring day
NAD		8	8	8	8	8	7	1 mouse found dead on the day of finalisastion
Control		8	8	8	6	6	6
SHAM		2	2	2	2	2	2
Versuch 02.11.2017 - Tag 7
	Mouse ID	Weight								Relative Weight
		Präoperativ	POD1	POD2	POD3	POD4	POD5	POD6	POD7	Pre-Op	POD1	POD2	POD3	POD4	POD5	POD6	POD7		LW to BW in %	WW to DW
Control	T1-8-C	25	20.3	19	18.3	17.6	ex	ex	ex	1	0.812	0.76	0.732	0.704
	T2-8-C	26.1	21	20.2	19.9	18.4	ex	ex	ex	1	0.804598	0.773946	0.762452	0.704981
	T8-8-C	25	22.8	22	22.9	24	25.1	25.9	26.7	1	0.912	0.88	0.916	0.96	1.004	1.036	1.068		0.0397	2.65
	T4-8-C	23.7	19.5	18.7	19.2	19.4	21.2	20.9	21	1	0.822785	0.78903	0.810127	0.818565	0.894515	0.881857	0.886076		0.0738	5.97
	T8-8-C	25.5	21.7	20.8	21	21.7	24.1	24.6	25.1	1	0.85098	0.815686	0.823529	0.85098	0.945098	0.964706	0.984314		0.0578	2.84
	T6-8-C	24	19.6	20.4	21.3	22	20.4	22.1	23.5	1	0.816667	0.85	0.8875	0.916667	0.85	0.920833	0.979167		0.0562	3.08
	T7-8-C	24.3	20.5	22.3	22.8	21.6	23.2	24.4	24.6	1	0.843621	0.917695	0.938272	0.888889	0.954733	1.00412	1.01235		0.0569	3.04
	T8-8-C	25.6	21.5	20.6	20.3	19.2	18.8	19.1	19.2	1	0.839844	0.804688	0.792969	0.75	0.734375	0.746094	0.75		0.0547	3.15
NAD	T1-8-N	25.5	24.5	22.6	23.4	24.4	27	25.5	26	1	0.960784	0.886275	0.917647	0.956863	1.05882	1	1.01961		0.0412	2.83
	T2-8-N	21.8	18.5	17.7	18.8	19	20.3	19.4	20.3	1	0.848624	0.811927	0.862385	0.87156	0.931193	0.889908	0.931193		0.0552	3.22
	T8-8-N	24.2	22.4	22.6	22.3	22.9	23.9	23.5	23.4	1	0.92562	0.933884	0.921488	0.946281	0.987603	0.971074	0.966942		0.047	2.34
	T4-8-N	24.8	22.4	22.6	22.3	22.9	23.9	23.5	23.4	1	0.903226	0.91129	0.899194	0.923387	0.96371	0.947581	0.943548		0.0517	3.2
	T8-8-N	24.5	22.5	21.3	19.9	20.3	23	22.5	23.5	1	0.918367	0.869388	0.812245	0.828571	0.938776	0.918367	0.959184		0.0455	2.69
	T6-8-N	21.2	18	17.8	18.4	19.3	20.7	20.4	20	1	0.849057	0.839623	0.867925	0.910377	0.976415	0.962264	0.943396		0.055	2.77
	T7-8-N	24.9	22.4	22.8	23.6	24	25.1	24.1	24.4	1	0.899598	0.915663	0.947791	0.963855	1.00803	0.967871	0.97992		0.0336	2.8
	T8-8-N	24.8	21.7	22	21.9	22.2	24.3	23.5	23.6	1	0.875	0.887097	0.883065	0.895161	0.979839	0.947581	0.951613		0.0428	2.8
Sham	T1-8-S	22.2	19.9	21	21.4	20.8	21.1	22.4	21.4	1	0.896396	0.945946	0.963964	0.936937	0.95045	1.00901	0.963964
	T2-8-S	26.7	26.6	26.2	26.4	26.2	26.5	26.8	26.4	1	0.996255	0.981273	0.988764	0.981273	0.992509	1.00375	0.988764
# of Survivor at monitoring day
NAD		8	8	8	8	8	8	8	8
Control		8	8	8	8	8	6	6	6
SHAM		2	2	2	2	2	2	2	2

## Sheet: Mouse - Immunohistochemistry 
	Ki67	PCNA	HE
	Proliferation (%)		Steatosis (%)	Fibrosis	Portal Inflammation	Comments
T1-0-N	2		0
T2-0-N	1		0
T3-0-N	3		0			Regeneration +
T4-0-N	2		0	low		Regeneration +, Focal necrosis (<1 in 10x)
T5-0-N	2		0			Regeneration +
T6-0-N	2		0			Regeneration +
T7-0-N	2		0			Regeneration +
T8-0-N	2		0	low		Regeneration +
T1-0-C	1		0
T2-0-C	1		0			Focal necrosis (<1 in 10x)
T3-0-C	1		0			Focal necrosis (<1 in 10x)
T4-0-C	3		0			Focal necrosis (<1 in 10x)
T5-0-C	1		0
T6-0-C	2		0			Focal necrosis (<1 in 10x)
T7-0-C	0		0
T8-0-C	2		0
T1-1-N	7	60	60			microvesicular steatosis
T2-1-N	1	35	15
T3-1-N	1	35	25		low	microvesicular steatosis
T4-1-N	1	50	20			Focal necrosis (<1 in 10x)
T5-1-N	1	80	70		low	diffuse microvesicular steatosis
T6-1-N	0	40	70		low + edema	diffuse microvesicular steatosis
T7-1-N	0	35	50		low + edema	microvesicular steatosis, diffuse portal edema
T8-1-N	2	50	0
T1-1-C	3	30	20		low + edema
T2-1-C	2	70	25		low
T3-1-C	1	90	20		low
T4-1-C	1	60	10		low + edema
T5-1-C	1	60	20
T6-1-C	1	55	40
T7-1-C	3	35	60		low + edema
T1-1-S	2	85	0
T2-1-S	1	75	0
T1-2-N	30	90	0			high mitosis
T2-2-N	45	70	0			high mitosis
T3-2-N	25	50	0			high mitosis
T4-2-N	22	70	0			high mitosis
T5-2-N	15	70	0			high mitosis
T1-2-C	35	40	40			Macro- and Microvesicular Steatosis, Mitosis +, Regeneration +
T2-2-C	30	90	2			Mitosis +, Regeneration +
T3-2-C	5	40	70		low, diffuse	Macro- and Microvesicular Steatosis, Focal necrosis (<1 in 10x), increased connective tissue
T4-2-C	40	50	2			Mitosis +, Regeneration +
T5-2-C	30	60	2			Mitosis +, Regeneration +
T6-2-C	35	70	50			Macro- and Microvesicular Steatosis, Mitosis +, Regeneration +
T7-2-C	35	50	0			Mitosis +, Regeneration +
T8-2-C	20	70	0			Mitosis +, Regeneration +
T1-2-S	3	85	0			Focal necrosis (<1 in 10x)
T2-2-S	2	90	0			Focal necrosis (<1 in 10x), Regeneration +
T1-3-N	2	10	0			Mitosis ++, Regeneration +
T2-3-N	2	15	0			Mitosis ++, Regeneration +
T3-3-N	3	25	0			Mitosis ++, Regeneration +
T4-3-N	5	40	0			Mitosis ++, Regeneration +, Focal necrosis (<1 in 10x)
T5-3-N	12	25	0			Mitosis ++, Regeneration +
T6-3-N	5	40	0			Mitosis ++, Regeneration +
T7-3-N	12	30	0			Mitosis ++, Regeneration +, Focal necrosis (<1 in 10x)
T8-3-N	10	40	0			Mitosis ++, Regeneration +
T1-3-C	12	10	0			Mitosis +, Regeneration +, Focal necrosis (<1 in 10x)
T2-3-C	3	8	60	low	low and diffuse	Macro- and Microvesicular Steatosis, Mitosis +, Regeneration +
T3-3-C	2	15	0	low		Mitosis +, Regeneration +, Focal necrosis (<1 in 10x)
T4-3-C	5	60	0	low		Mitosis +, Regeneration +, Focal necrosis (<1 in 10x)
T5-3-C	6	25	0			Mitosis +, Regeneration +
T6-3-C	1	40	0			Mitosis +, Regeneration +
T7-3-C	1	5	30	low	low	Focal necrosis (<1 in 10x)
T8-3-C	1	35	1			Mitosis +, Regeneration +
T1-3-S	1	20
T2-3-S	0	0				Regeneration +, Focal necrosis (<1 in <10x)
T1-5-N	20					Mitosis +, Regeneration +
T3-5-N	25					Mitosis ++, Regeneration +
T4-5-N	27					Mitosis ++, Regeneration +
T5-5-N	20					Mitosis ++, Regeneration +
T6-5-N	27					Mitosis ++, Regeneration +
T7-5-N	25					Mitosis ++, Regeneration +
T8-5-N	20					Mitosis ++, Regeneration +
T1-5-C	20			low	low	Mitosis +, Regeneration +
T2-5-C	15				low	Mitosis +, Regeneration +, Focal necrosis (<1 in 10x)
T4-5-C	20					Mitosis +
T5-5-C	25					Mitosis ++, Regeneration +, Focal necrosis (<1 in 10x)
T6-5-C	22					Mitosis ++, Regeneration +, Focal necrosis (1-2 in 10x)
T8-5-C	12					Regeneration +
T1-5-S	4
T2-5-S	1
T1-7-N	13	90				Focal necrosis (<1 in 10x)
T2-7-N	15	75				Mitosis +, Focal necrosis (<1 in 10x)
T3-7-N	12	85				Mitosis +, Focal necrosis (<1 in 10x)
T4-7-N	15	80
T5-7-N	10	90			low	Focal necrosis (<1 in 10x)
T6-7-N	5	90				Mitosis +
T7-7-N	7	90				Focal necrosis (<1 in 10x)
T8-7-N	10	80				Mitosis +
T3-7-C	10	90
T4-7-C	15	80			low	Mitosis +, Regeneration +, Focal necrosis (1 in 10x)
T5-7-C	30	80				Mitosis +, Regeneration +, Focal necrosis (1 in 10x)
T6-7-C	4	90				Mitosis +
T7-7-C	10	80				Mitosis +, Regeneration +, Focal necrosis (3-5 in 10x)
T8-7-C	8	60				Focal necrosis (1-2 in 10x)
T1-7-S	5	90				Focal necrosis (1 in 10x)

## Sheet: Hepatocyte Culture Viability
	Control (n=24)																								TNF? Treatment (n=24)																								NAD+ Treatment (n=24)
Day 0	4530	4766	4674	3629	3808		4210	3155	3422	3958	4367	3479	6693	4689	5525	6335	4648	4437	4210	3155	3422	3958	4367	3479	4530	4766	4674	3629	3808		3413	3563	3377	2983	3124	3217	5273	5694	5148	5348	5440	5809	3413	3563	3377	2983	3124	3217	4530
Day 2	5154	4387	4451	4449	5306	6002	3362	3041	2974	2060	4682		4580	4712	4517	4699	4391		3362	3041	2974	2060	4682		3572	3172	3789	3848	3131	4303	2099	2902	2465	2758	2353	3044	3085	2853	3718	3201	4609	3505	2099	2902	2465	2758	2353	3044	5452
Day 6	3882	3996	3789	3041	3836	3717	1847	1676	2138	3620			1241	1457	3569	3678	2955	3272	1847	1676	2138	3620			2400	2808	2947	2047	2368	2076	739	1437	1325	799	925	1135	1912	2559	1712	2197	1682	1949	739	1437	1325	799	925	1135	5353
Day 8													3128	3811	3406	4255	4033	3658																			2709	2573	2663	2948	2772
Day 10	2518	2904	2877	3805	3562																				2563	2768	864	2217																					4736
Day 12													2926	3335	4337	3255	2387	3411																			2900	1902	1571	1858	2350
[truncated: 46 more columns]
